# Supplementary material for: Discriminative validity of the Core outcome set functional independence in a population of older adults
Source: BMC Geriatr. 2020 Aug 26;20:309. doi: 10.1186/s12877-020-01705-6 (PMC7450554; doi:10.1186/s12877-020-01705-6)
Supplement: Supplementary file 1 — Additional file 1. Forward, stepwise ordinal regression. Contribution of each of the domains physical capacity, coping, empowerment and health literacy to the model based on the COSFI, determined by forward, stepwise ordinal regression. [file 12877_2020_1705_MOESM1_ESM.xlsx]

## Sheet: Blad1
Appendix: Forward, stepwise ordinal regression
Model	1	2	3	4	5	6	7	8	9
Intercept only	x
Physical capacity		x	x	x	x	x	x	x	x
Coping			x			x		x	x
Empowerment				x		x	x		x
Health literacy					x		x	x	x
intercept only	10.687	359.872	382.524	379.752	372.009	382.524	382.524	383.911	383.911
log-likelihood	10.687	233.627	254.545	253.437	242.247	254.122	252.728	253.115	252.868
df	0	2	4	3	3	5	4	5	6
Comparison	model 2-3	model 2-4	model 2-5	model 2-6	model 2-7	model 2-8	model 2-9	model 3-6	model 3-8	model 3-9	model 4-6	model 4-7	model 4-9	model 5-7	model 5-8	model 5-9
log-likelihood 1	-233.627	-233.627	-233.627	-233.627	-233.627	-233.627	-233.627	-254.545	-254.545	-254.545	-253.437	-253.437	-253.437	-242.247	-242.247	-242.247
log-likelihood 2	254.545	253.437	242.247	254.122	252.728	253.115	252.868	254.122	253.115	252.868	254.122	252.728	252.868	252.728	253.115	252.868
	20.918	19.81	8.62	20.495	19.101	19.488	19.241	-0.423	-1.43	-1.677	0.685	-0.709	-0.569	10.481	10.868	10.621
LR	41.836	39.62	17.24	40.99	38.202	38.976	38.482	-0.846	-2.86	-3.354	1.37	-1.418	-1.138	20.962	21.736	21.242
df	2	1	1	3	2	3	4	3	3	4	2	1	3	1	2	3
p	<0.0005	<0.0005	<0.0005	<0.0005	<0.0005	<0.0005	<0.0005	>0.25	>0.25	>0.25	>0.25	>0.25	>0.25	<0.0005	<0.0005	<0.0005
